# Supplementary material for: Evidence for Population-Specific Positive Selection on Immune Genes of Anopheles gambiae
Source: G3 (Bethesda). 2012 Dec 1;2(12):1505–19. doi: 10.1534/g3.112.004473 (PMC3516473; doi:10.1534/g3.112.004473)
Supplement: Supporting Information [file supp_2.12.1505_TableS1.xlsx]

## Sheet: info_moustiques_2007-2008v3.txt
ID	Transmission season	Molecular form	Population	2La inversion karyotype
A07-1734	2007	S	ENDO S	a/a
A07-1736	2007	M	ENDO M	a/a
A07-1739	2007	S	ENDO S	a/a
A07-1740	2007	M	GOUNDRY	a/a
A07-1742	2007	S	ENDO S	a/a
A07-1744	2007	M/S	GOUNDRY	a/a
A07-1745	2007	M/S	GOUNDRY	a/a
A07-1747	2007	M	ENDO M	a/a
A07-1752	2007	M	GOUNDRY	a/a
A07-1756	2007	M/S	GOUNDRY	+/+
A07-1757	2007	S	ENDO S	a/a
A07-1761	2007	M/S	GOUNDRY	+/+
A07-1763	2007	M	ENDO M	a/a
A07-1767	2007	M	ENDO M	a/a
A07-1773	2007	M	GOUNDRY	a/a
A07-1777	2007	S	ENDO S	a/a
A07-1781	2007	M	ENDO M	a/a
A07-1785	2007	M/S	GOUNDRY	+/+
A07-1788	2007	S	ENDO S	a/a
A07-1794	2007	M	ENDO M	a/a
A07-1797	2007	M	GOUNDRY	+/+
A07-1800	2007	M	ENDO M	a/a
A07-1801	2007	S	GOUNDRY	+/+
A07-1802	2007	S	ENDO S	a/a
A07-1807	2007	M	ENDO M	a/a
A07-1809	2007	M/S	GOUNDRY	+/+
A07-1815	2007	S	ENDO S	a/a
A07-1817	2007	S	ENDO S	a/a
A07-1821	2007	M	ENDO M	a/a
A07-1825	2007	S	GOUNDRY	+/+
A07-1827	2007	M/S	GOUNDRY	a/a
A07-1829	2007	M/S	GOUNDRY	+/+
A07-1831	2007	S	ENDO S	a/a
A07-1832	2007	M	ENDO M	a/a
A07-1833	2007	S	ENDO S	a/a
A07-1834	2007	S	ENDO S	a/a
A07-1836	2007	M	ENDO M	a/a
A07-1837	2007	S	ENDO S	a/a
A07-1839	2007	M	GOUNDRY	+/+
A07-2059	2007	M/S	GOUNDRY	+/+
A07-2061	2007	M/S	GOUNDRY	+/+
A07-2063	2007	M	GOUNDRY	+/+
A07-2072	2007	S	ENDO S	a/a
A07-2073	2007	M	GOUNDRY	+/+
A07-2076	2007	S	GOUNDRY	+/+
A07-2080	2007	M/S	GOUNDRY	a/a
A07-2087	2007	M/S	GOUNDRY	+/+
A07-2091	2007	S	GOUNDRY	+/+
A07-2093	2007	M/S	GOUNDRY	+/+
A07-2098	2007	M/S	GOUNDRY	+/+
A07-2101	2007	M	GOUNDRY	+/+
A07-2103	2007	M/S	GOUNDRY	+/+
A07-2119	2007	M/S	GOUNDRY	a/a
A07-2122	2007	S	ENDO S	a/a
A07-2140	2007	M	GOUNDRY	+/+
A07-2142	2007	S	ENDO S	a/a
A07-2143	2007	M/S	GOUNDRY	+/+
A07-2144	2007	M/S	GOUNDRY	a/a
A07-2150	2007	M	GOUNDRY	+/+
A07-2156	2007	S	GOUNDRY	+/+
A07-2165	2007	M	ENDO M	a/a
A07-2174	2007	M/S	GOUNDRY	+/+
A07-2180	2007	S	GOUNDRY	+/+
A07-2181	2007	M/S	GOUNDRY	+/+
A07-2186	2007	S	GOUNDRY	+/+
A07-2187	2007	M/S	GOUNDRY	+/+
A07-2195	2007	M	ENDO M	a/a
A07-2199	2007	S	ENDO S	a/a
A07-2585	2007	S	GOUNDRY	a/a
A07-2589	2007	M/S	GOUNDRY	+/+
A07-2596	2007	S	ENDO S	a/a
A07-2605	2007	M/S	GOUNDRY	+/+
A07-2606	2007	M/S	GOUNDRY	+/+
A07-2607	2007	M	ENDO M	a/a
A07-2615	2007	S	GOUNDRY	+/+
A07-2616	2007	M	GOUNDRY	a/a
A07-2621	2007	M/S	GOUNDRY	+/+
A07-2623	2007	M/S	GOUNDRY	+/+
A07-2627	2007	M	GOUNDRY	+/+
A07-2628	2007	M/S	GOUNDRY	+/+
A07-2630	2007	M	GOUNDRY	+/+
A07-2639	2007	M	GOUNDRY	+/+
A07-2641	2007	S	GOUNDRY	+/+
A07-2649	2007	M/S	GOUNDRY	+/+
A07-2651	2007	M	GOUNDRY	+/+
A07-2655	2007	S	GOUNDRY	a/a
A07-2660	2007	M/S	GOUNDRY	+/+
A07-2662	2007	M	GOUNDRY	+/+
A07-2663	2007	M/S	GOUNDRY	+/+
A07-2664	2007	M/S	GOUNDRY	+/+
A07-2673	2007	S	GOUNDRY	a/a
A07-2678	2007	S	ENDO S	a/a
A07-2679	2007	M	ENDO M	a/a
A07-2681	2007	M	ENDO M	a/a
A07-2685	2007	S	GOUNDRY	a/a
A07-2694	2007	M/S	GOUNDRY	a/a
A07-2699	2007	M	ENDO M	a/a
A07-2711	2007	M	ENDO M	a/a
A07-2714	2007	M	GOUNDRY	a/a
A07-2730	2007	S	GOUNDRY	+/+
A07-2734	2007	M	ENDO M	a/a
A07-2737	2007	M	GOUNDRY	+/+
A07-2745	2007	S	ENDO S	a/a
A07-2752	2007	S	ENDO S	a/a
A07-2753	2007	M	GOUNDRY	+/+
A07-2757	2007	M	ENDO M	a/a
A07-2768	2007	S	ENDO S	a/a
A07-2770	2007	S	GOUNDRY	+/+
A07-2773	2007	M/S	GOUNDRY	+/+
A07-2774	2007	S	ENDO S	a/a
A07-2776	2007	S	ENDO S	a/a
A07-2778	2007	M/S	GOUNDRY	+/+
A07-2781	2007	S	GOUNDRY	+/+
A07-2784	2007	S	ENDO S	a/a
A07-2785	2007	M	ENDO M	a/a
A07-2786	2007	M/S	GOUNDRY	+/+
A07-2787	2007	M/S	GOUNDRY	+/+
A07-2789	2007	S	GOUNDRY	+/+
A07-2791	2007	S	ENDO S	a/a
A07-2795	2007	M	ENDO M	a/a
A07-2797	2007	M/S	GOUNDRY	+/+
A07-2799	2007	S	ENDO S	a/a
A07-2800	2007	M/S	GOUNDRY	a/a
A07-2802	2007	S	GOUNDRY	+/+
A07-2803	2007	S	GOUNDRY	a/a
A07-2804	2007	S	ENDO S	a/a
A07-2806	2007	S	ENDO S	a/a
A07-2807	2007	M/S	GOUNDRY	+/+
A07-2808	2007	S	ENDO S	a/a
A07-2812	2007	M	ENDO M	a/a
A07-2813	2007	M	GOUNDRY	+/+
A07-2816	2007	M/S	GOUNDRY	+/+
A07-2817	2007	M/S	GOUNDRY	a/a
A07-2819	2007	S	ENDO S	a/a
A07-2989	2007	S	ENDO S	a/a
A07-2990	2007	M	ENDO M	a/a
A07-2991	2007	S	ENDO S	a/a
A07-2995	2007	S	ENDO S	a/a
A07-2997	2007	S	ENDO S	a/a
A07-2999	2007	S	ENDO S	a/a
A07-3000	2007	S	ENDO S	a/a
A07-3002	2007	S	ENDO S	a/a
A07-3014	2007	M	ENDO M	a/a
A07-3017	2007	M	ENDO M	a/a
A07-3021	2007	S	ENDO S	a/a
A07-3024	2007	M	ENDO M	a/a
A07-3026	2007	S	ENDO S	a/a
A07-3027	2007	M	ENDO M	a/a
A07-3028	2007	S	ENDO S	a/a
A07-3030	2007	M	ENDO M	a/a
A07-3032	2007	S	ENDO S	a/a
A07-3035	2007	S	ENDO S	a/a
A07-3039	2007	M	ENDO M	a/a
A07-3040	2007	S	ENDO S	a/a
A07-3050	2007	M/S	GOUNDRY	+/+
A07-3053	2007	S	ENDO S	a/a
A07-3056	2007	S	ENDO S	a/a
A07-3058	2007	S	ENDO S	a/a
A07-3064	2007	S	ENDO S	a/a
A07-3065	2007	S	ENDO S	a/a
A07-3069	2007	S	ENDO S	a/a
A07-3070	2007	S	ENDO S	a/a
A07-3072	2007	S	ENDO S	a/a
A07-3073	2007	S	ENDO S	a/a
A07-3074	2007	M	ENDO M	a/a
A07-3079	2007	M	ENDO M	a/a
A07-3081	2007	S	ENDO S	a/a
A07-3085	2007	S	ENDO S	a/a
A07-3091	2007	S	ENDO S	a/a
A07-3092	2007	S	ENDO S	a/a
A07-3094	2007	S	ENDO S	a/a
A07-3101	2007	S	ENDO S	a/a
A07-3104	2007	S	ENDO S	a/a
A07-3110	2007	M/S	GOUNDRY	+/+
A07-3114	2007	M	GOUNDRY	a/a
A08-3465	2008	M	GOUNDRY	+/+
A08-3466	2008	M	GOUNDRY	+/+
A08-3467	2008	M	ENDO M	a/a
A08-3470	2008	M	ENDO M	a/a
A08-3471	2008	M	ENDO M	a/a
A08-3472	2008	M	ENDO M	a/a
A08-3473	2008	M	ENDO M	a/a
A08-3477	2008	M	GOUNDRY	+/+
A08-3479	2008	M/S	GOUNDRY	+/+
A08-3484	2008	M	ENDO M	a/a
A08-3485	2008	M	ENDO M	a/a
A08-3486	2008	M	ENDO M	a/a
A08-3488	2008	M	GOUNDRY	+/+
A08-3491	2008	M	ENDO M	a/a
A08-3492	2008	M	ENDO M	a/a
A08-3494	2008	M	ENDO M	a/a
A08-3496	2008	M	ENDO M	a/a
A08-3500	2008	S	ENDO S	a/a
A08-3504	2008	M	ENDO M	a/a
A08-3505	2008	M	ENDO M	a/a
A08-3506	2008	M	ENDO M	a/a
A08-3508	2008	S	GOUNDRY	a/a
A08-3509	2008	M	ENDO M	a/a
A08-3512	2008	M	ENDO M	a/a
A08-3518	2008	M	ENDO M	a/a
A08-3522	2008	M	GOUNDRY	+/+
A08-3528	2008	M	ENDO M	a/a
A08-3529	2008	M	ENDO M	a/a
A08-3532	2008	M	GOUNDRY	+/+
A08-3675	2008	S	GOUNDRY	+/+
A08-3676	2008	M	GOUNDRY	a/a
A08-3678	2008	M	GOUNDRY	a/a
A08-3684	2008	M	GOUNDRY	+/+
A08-3685	2008	M	GOUNDRY	+/+
A08-3687	2008	M/S	GOUNDRY	+/+
A08-3688	2008	S	GOUNDRY	+/+
A08-3689	2008	M/S	GOUNDRY	+/+
A08-3690	2008	M/S	GOUNDRY	+/+
A08-3691	2008	M	GOUNDRY	+/+
A08-3692	2008	M	GOUNDRY	a/a
A08-3693	2008	M	ENDO M	a/a
A08-3697	2008	M	GOUNDRY	a/a
A08-3698	2008	M/S	GOUNDRY	+/+
A08-3700	2008	M	ENDO M	a/a
A08-3705	2008	S	GOUNDRY	+/+
A08-3706	2008	M/S	GOUNDRY	+/+
A08-3708	2008	M	GOUNDRY	a/a
A08-3709	2008	S	GOUNDRY	+/+
A08-3710	2008	M/S	GOUNDRY	+/+
A08-3713	2008	S	ENDO S	a/a
A08-3715	2008	M/S	GOUNDRY	+/+
A08-3717	2008	M	ENDO M	a/a
A08-3719	2008	M/S	GOUNDRY	+/+
A08-3720	2008	M	GOUNDRY	a/a
A08-3723	2008	M	GOUNDRY	+/+
A08-3724	2008	M/S	GOUNDRY	+/+
A08-3726	2008	M	GOUNDRY	+/+
A08-3728	2008	M	GOUNDRY	a/a
A08-3729	2008	M	GOUNDRY	+/+
A08-3730	2008	M	ENDO M	a/a
A08-3732	2008	S	GOUNDRY	+/+
A08-3734	2008	M	GOUNDRY	+/+
A08-3735	2008	M	GOUNDRY	+/+
A08-3736	2008	M/S	GOUNDRY	+/+
A08-3737	2008	M/S	GOUNDRY	+/+
A08-3739	2008	M	GOUNDRY	+/+
A08-3747	2008	M/S	GOUNDRY	+/+
A08-3750	2008	M	GOUNDRY	+/+
A08-3752	2008	M/S	GOUNDRY	+/+
A08-3753	2008	M	GOUNDRY	+/+
A08-3754	2008	M	ENDO M	a/a
A08-3792	2008	M/S	GOUNDRY	+/+
A08-3793	2008	M	ENDO M	a/a
A08-3798	2008	M	GOUNDRY	+/+
A08-3799	2008	M	GOUNDRY	a/a
A08-3800	2008	M/S	GOUNDRY	+/+
A08-3806	2008	M	ENDO M	a/a
A08-3807	2008	M/S	GOUNDRY	+/+
A08-3808	2008	M	GOUNDRY	+/+
A08-3811	2008	M	ENDO M	a/a
A08-3814	2008	M/S	GOUNDRY	+/+
A08-3817	2008	M	GOUNDRY	+/+
A08-3818	2008	M	GOUNDRY	+/+
A08-3821	2008	M	GOUNDRY	+/+
A08-3823	2008	M	GOUNDRY	+/+
A08-3824	2008	M	ENDO M	a/a
A08-3825	2008	M/S	GOUNDRY	+/+
A08-3827	2008	M/S	GOUNDRY	+/+
A08-3829	2008	M	GOUNDRY	+/+
A08-3830	2008	S	GOUNDRY	+/+
A08-3834	2008	M	ENDO M	a/a
A08-3836	2008	M	ENDO M	a/a
A08-3837	2008	M	ENDO M	a/a
A08-3838	2008	M	GOUNDRY	+/+
A08-3840	2008	S	GOUNDRY	+/+
A08-3841	2008	S	GOUNDRY	a/a
A08-3843	2008	M/S	GOUNDRY	+/+
A08-3845	2008	M	ENDO M	a/a
A08-3850	2008	M	ENDO M	a/a
A08-3851	2008	M	GOUNDRY	+/+
A08-3853	2008	M	GOUNDRY	a/a
A08-3860	2008	M	GOUNDRY	+/+
A08-3861	2008	M	GOUNDRY	+/+
A08-3864	2008	M	GOUNDRY	a/a
A08-3866	2008	M/S	GOUNDRY	+/+
A08-3867	2008	M	GOUNDRY	+/+
A08-3868	2008	M	GOUNDRY	+/+
A08-3869	2008	M/S	GOUNDRY	+/+
A08-3870	2008	M	ENDO M	a/a
A08-3871	2008	M/S	GOUNDRY	+/+
A08-3873	2008	S	ENDO S	a/a
A08-3874	2008	M	GOUNDRY	+/+
A08-3877	2008	M	ENDO M	a/a
A08-4263	2008	M	ENDO M	a/a
A08-4267	2008	M	ENDO M	a/a
A08-4270	2008	M	ENDO M	a/a
A08-4281	2008	M	ENDO M	a/a
A08-4284	2008	M	ENDO M	a/a
A08-4286	2008	M	ENDO M	a/a
A08-4291	2008	M	ENDO M	a/a
A08-4292	2008	M	ENDO M	a/a
A08-4413	2008	M	ENDO M	a/a
A08-4417	2008	M/S	GOUNDRY	+/+
A08-4420	2008	M	ENDO M	a/a
A08-4421	2008	M/S	GOUNDRY	+/+
A08-4426	2008	S	ENDO S	a/a
A08-4427	2008	M	ENDO M	a/a
A08-4431	2008	S	ENDO S	a/a
A08-4433	2008	M	GOUNDRY	+/+
A08-4435	2008	S	ENDO S	a/a
A08-4436	2008	S	ENDO S	a/a
A08-4440	2008	M/S	GOUNDRY	+/+
A08-4442	2008	M/S	GOUNDRY	a/a
A08-4443	2008	M	GOUNDRY	+/+
A08-4451	2008	M	GOUNDRY	+/+
A08-4456	2008	M	GOUNDRY	a/a
A08-4462	2008	M	GOUNDRY	+/+
A08-4463	2008	S	ENDO S	a/a
A08-4464	2008	M	ENDO M	a/a
A08-4466	2008	M/S	GOUNDRY	a/a
A08-4469	2008	S	GOUNDRY	+/+
A08-4472	2008	S	ENDO S	a/a
A08-4473	2008	M/S	GOUNDRY	+/+
A08-4476	2008	M/S	GOUNDRY	+/+
A08-4477	2008	M	GOUNDRY	+/+
A08-4478	2008	S	GOUNDRY	+/+
A08-4481	2008	S	GOUNDRY	+/+
A08-4483	2008	S	ENDO S	a/a
A08-4485	2008	M	ENDO M	a/a
A08-4490	2008	M	GOUNDRY	a/a
A08-4495	2008	M/S	GOUNDRY	a/a
A08-4497	2008	M	GOUNDRY	+/+
A08-4500	2008	M/S	GOUNDRY	+/+
A08-4554	2008	S	ENDO S	a/a
A08-4557	2008	S	ENDO S	a/a
A08-4562	2008	S	ENDO S	a/a
A08-4576	2008	M	ENDO M	a/a
A08-4582	2008	S	ENDO S	a/a
A08-4588	2008	S	ENDO S	a/a
A08-4594	2008	S	ENDO S	a/a
A08-4599	2008	S	GOUNDRY	a/a
A08-4609	2008	S	ENDO S	a/a
A08-4612	2008	M	ENDO M	a/a
A08-4625	2008	S	ENDO S	a/a
A08-4635	2008	S	ENDO S	a/a
A08-4641	2008	S	ENDO S	a/a
A08-4644	2008	S	ENDO S	a/a
A08-4658	2008	S	ENDO S	a/a
A08-4670	2008	M	ENDO M	a/a
A08-4760	2008	M	ENDO M	a/a
A08-4763	2008	M	ENDO M	a/a
A08-4765	2008	M	ENDO M	a/a
A08-4767	2008	S	ENDO S	a/a
A08-4782	2008	S	ENDO S	a/a
A08-4783	2008	M	ENDO M	a/a
A08-5360	2008	M	GOUNDRY	a/a
A08-5362	2008	S	GOUNDRY	a/a
A08-5364	2008	M	GOUNDRY	a/a
A08-5368	2008	M	GOUNDRY	+/+
A08-5370	2008	M	GOUNDRY	+/+
A08-5371	2008	S	ENDO S	a/a
A08-5372	2008	M	GOUNDRY	+/+
A08-5376	2008	S	ENDO S	a/a
A08-5377	2008	M/S	GOUNDRY	+/+
A08-5381	2008	S	ENDO S	a/a
A08-5382	2008	S	GOUNDRY	a/a
A08-5388	2008	S	ENDO S	a/a
A08-5390	2008	M	ENDO M	a/a
A08-5393	2008	S	ENDO S	a/a
A08-5397	2008	M	GOUNDRY	+/+
A08-5404	2008	M	GOUNDRY	a/a
A09-0002	2008	M	GOUNDRY	+/+
A09-0003	2008	M	GOUNDRY	a/a
A09-0004	2008	M/S	GOUNDRY	+/+
A09-0013	2008	S	ENDO S	a/a
A09-0014	2008	M	GOUNDRY	+/+
A09-0015	2008	M	GOUNDRY	+/+
A09-0018	2008	S	ENDO S	a/a
A09-0021	2008	M	GOUNDRY	a/a
A09-0024	2008	M	GOUNDRY	+/+
A09-0025	2008	M	GOUNDRY	a/a
A09-0027	2008	M	GOUNDRY	+/+
A09-0029	2008	M	ENDO M	a/a
A09-0030	2008	M	GOUNDRY	a/a
A09-0034	2008	M/S	GOUNDRY	+/+
A09-0035	2008	M	ENDO M	a/a
A09-0047	2008	S	GOUNDRY	a/a
A09-0048	2008	M	ENDO M	a/a
A09-0050	2008	M	GOUNDRY	+/+
A09-0051	2008	S	ENDO S	a/a
A09-0055	2008	M/S	GOUNDRY	+/+
A09-0059	2008	M	GOUNDRY	a/a
A09-0060	2008	S	GOUNDRY	a/a
A09-0063	2008	S	ENDO S	a/a
A09-0065	2008	S	ENDO S	a/a
A09-0072	2008	S	ENDO S	a/a
A09-0073	2008	M	ENDO M	a/a
A09-0074	2008	M	ENDO M	a/a
A09-0075	2008	S	ENDO S	a/a
A09-0076	2008	M	GOUNDRY	a/a
A09-0078	2008	M	GOUNDRY	+/+
A09-0080	2008	S	ENDO S	a/a
A09-0082	2008	M	GOUNDRY	a/a
A09-0083	2008	M/S	GOUNDRY	a/a
A09-0084	2008	S	GOUNDRY	a/a
A09-0085	2008	M	GOUNDRY	a/a
A09-0089	2008	M/S	GOUNDRY	+/+
A09-0092	2008	M	GOUNDRY	+/+
A09-0095	2008	M/S	GOUNDRY	+/+
A09-0096	2008	M	GOUNDRY	a/a
A09-0097	2008	S	ENDO S	a/a
A09-0098	2008	S	ENDO S	a/a
A09-0100	2008	S	ENDO S	a/a
A09-0102	2008	M	GOUNDRY	a/a
A09-0104	2008	S	ENDO S	a/a
A09-0105	2008	M	GOUNDRY	+/+
